# Supplementary material for: Physical exercise programmes to improve insomnia or poor sleep quality in non-hospitalised elderly people: a systematic review and meta-analysis
Source: PeerJ. 2026 Feb 16;14:e20764. doi: 10.7717/peerj.20764 (PMC12919316; doi:10.7717/peerj.20764)
Supplement: Supplemental Information 3 — Raw data extracted from included studies, used for meta-analysis. Includes pre-post means and standard deviations for sleep latency, efficiency, total sleep time, WASO, and PSQI in intervention and control groups. [file peerj-14-20764-s003.xlsx]

## Sheet: Sheet1
Study	Participants	Sleep latency	Sleep efficiency	Total sleep time	Wafe after sleep onset - WASO
Chen et al (1)	N=63 IG:33 (22M) CG:34 (28M)	IG: Pretest: 13.8 (1.4) Posttest: 12.5 (0.7) CG Pretest: 17.4 (1.8) Posttest: 20.4 (1.9) Pvalue: 0.011 IG: -1.3 (1.29) CG= 3.0 (2.61)	IG: Pretest:75.5 (1.4) Posttest: 82.2 (1.1) CG: Prestest: 75.0 (1.3) Posttest: 76.3 (1.5) Pvalue: <0.001 IG= 6.70(1.41) CG= 1.30(1.42)	psqi Pretest: 330.8 (10.8) Posttest: 342.9 (11.8) CG: Prestest: 333.8 (9.0) Posttest: 344.5 (8.6) Pvalue: 0.984 IG= 12.1 (14.53) CG= 10.7 (11.55)	IG: Pretest: 83.0 (5.8) Posttest: 76.5 (6.5) CG: Pretest: 84.2 (7.2) Posttest: 91.4 (6.9) Pvalue: 0.279 IG= -6.5 (8.37) CG= 7.2 (9.52)
Chen et al (2)	N= 40 IG: 20 (M) CG: 20 (M)	Pretest: IG: 7.6 (5.6) CG: 8.0 (3.9) Posttest IG: -3.3 (3.6) CG: 1.6 (4.4) Pvalue pretest: 0.795 Pvalue posttest: <0.001	Pretest: IG: 81.0 (8.6) CG: 78.2 (10.4) Posttest IG: 3.8 (5.7) CG: -1.3 (7.9) Pvalue pretest: 0.367 Pvalue posttest: 0.025	psqi IG: 331.8 (42.4) CG: 327.3 (69.5) Posttest: IG: 9.9 (35.8) CG: 10.8 (55.8) Pvalue pretest: 0.809 Pvalue posttest: 0.949	Pretest: IG:69.0 (40.1) CG: 81.2 (40.0) Posttest: IG: -10.2 (33.9) CG: 9.9 (34.2) Pvalue pretest: 0.343 Pvalue posttest: 0.069
Tseng et al (3)	N=40 IG: 20 (18M) CG: 20 (18M)	Pretest IG:24.6 (16.2) CG:23.0 (13.7) Posttest IG:16.3 (8.2) CG: 29.5 (17.3) Pvalue: 0.004 IG: -8.3 (14.89) CG: 6.5 (18.49)	Pretest IG: 78.0 (0.12) CG: 74.0 (0.7) Posttest IG: 82 (0.06) CG: 73 (0.5) Pvalue: 0.088 IG: 4.00(0.10) CG: -1.0 (0.62)	Pretest: IG:338.2 (42.3) CG: 335.1 (40.3) Posttest: IG: 357.9 (86.6) CG: 328.9 (39.4) Pvalue: 0.271 IG: 19.7 (89.97) CG: -6.2 (57.13)	Pretest: IG: 72.2 (31.8) CG: 98.6 (31.2) Posttest: IG: 72.6 (27.6) CG: 94.4 (29.0) Pvalue: 0.500 IG: 0.4 (38.47) CG: -4.2 (43.58)
Siu et al (4)	N=320 IG1: 105(84M) IG2:105(84M) CG: 110(88M)	Pretest: IG1: 5.6 (8.3) IG2: 5.7 (5.5) CG: 7.2 (7.1) Postest IG1: 7.3 (7.8) IG2: 6.2 (5.3) CG: 8.8 (8.0) Pvalue 0.001 IG1: 1.7 (8.06) CG: 1.6 (7.56)	Prestest: IG1: 82.6 (7.5) IG2: 82.4 (8.1) CG: 80.8 (10.2) Posttest: IG1:84.5 (5.7) IG2: 84.2 (6.2) CG: 79.5 (9.6) Pvalue: <0.001 IG1: 1.9 (6.78) CG: -1.3 (9.91)	Pretest: IG1: 388.5 (66.7) IG2: 396.4 (69.9) CG: 372.5 (77.5) Posttest: IG1: 401.3 (62.2) IG2: 404.5 (69.5) CG: 380.5 (78.7) Pvalue: 0.71 IG1= 12.8 (71.83) CG= 8.0 (109.78)	Pretest: IG1: 79.0 (37.8) IG2: 76.6 (36.3) CG: 82.1 (51.2) Posttest: IG1: 68.4 (30.5) IG2: 70.8 (37.0) CG: 89.7 (48.4) Pvalue: <0.001 IG1= -10.6 (53,43) CG= 7.6 (70.66)
Vanderlinden (5)	N=451 IG:261 (145M) CG:192 (102M)	NA	Pretest: IG: 93.90 (2.80) CG: 93.90 (3.21) Posttest: IG: 94.13 (2.68) CG: 94.38 (2.81) Pvalue pretest: 0.996 Pvalue posttest: 0.401 IG: 0.23 (2.74) CG: 0.48 (3.03)	Pretest: IG: 356.28 (79.48) CG: 344.42 (80.90) Posttest: IG: 359.93 (76.62) CG: 351.05 (83.84) Pvalue pretest: 0.166 Pvalue posttest: 0.298 IG: 3.65 (80.14) CG: 6.63 (116.91)	Pretest: IG: 22.72 (11.18) CG: 21.53 (12.10) Posttest: IG: 21.3 (10.51) CG: 20.69 (11.36) Pvalue pretest: 0.336 Pvalue posttest: 0.327 IG: -1.42 (15.47) CG: -0.84 (17,02)
